# Supplementary material for: Evaluation of Muscle Mass and Malnutrition in Patients with Colorectal Cancer Using the Global Leadership Initiative on Malnutrition Criteria and Comparing Bioelectrical Impedance Analysis and Computed Tomography Measurements
Source: Nutrients. 2024 Sep 8;16(17):3035. doi: 10.3390/nu16173035 (PMC11397100; doi:10.3390/nu16173035)
Supplement: Supplementary file 1 [file nutrients-16-03035-s001.zip]

Archive with 1 entries (1 files):
- nutrients-3184565-supplementary.pdf
